# Supplementary material for: [Oxalylbis(aza­nedi­yl)]bis­{[amino­(2-pyrid­yl)methyl­ene]ammonium}
Source: Acta Crystallogr Sect E Struct Rep Online. 2009 Mar 19;65(Pt 4):o782. doi: 10.1107/S1600536809009015 (PMC2969094; doi:10.1107/S1600536809009015)
Supplement: Supplementary file 2 [file e-65-0o782-Isup2.hkl]

# 
# h,k,l, Fc-squared, Fo-squared, sigma(Fo-squared) and status flag 
# 
data_I
_shelx_title ' sad in P2(1)/n' 
_shelx_refln_list_code          4 
_shelx_F_calc_maximum      154.81 
_exptl_crystal_F_000       540.00 
_reflns_d_resolution_high  0.8409 
 
loop_ 
 _symmetry_equiv_pos_as_xyz 
 'x, y, z' 
 '-x+1/2, y+1/2, -z+1/2' 
 '-x, -y, -z' 
 'x-1/2, -y-1/2, z-1/2' 
 
_cell_length_a     5.0751 
_cell_length_b    13.7248 
_cell_length_c    15.1619 
_cell_angle_alpha  90.000 
_cell_angle_beta   98.605 
_cell_angle_gamma  90.000 
 
_shelx_F_squared_multiplier     1.000 
 
loop_ 
 _refln_index_h 
 _refln_index_k 
 _refln_index_l 
 _refln_F_squared_calc 
 _refln_F_squared_meas 
 _refln_F_squared_sigma 
 _refln_observed_status 
   2   0   0     5861.35     6342.93     44.27 o 
   1   1   0      270.83      255.86     12.64 o 
   2   1   0       57.32       73.03      5.18 o 
   3   1   0      801.81      887.54     81.88 o 
   4   1   0      197.65      199.65     15.55 o 
   5   1   0        3.65        1.11      2.75 o 
   0   2   0    10125.98     8948.92    988.07 o 
   1   2   0      246.14      272.42      8.77 o 
   2   2   0     2729.17     2541.59    108.76 o 
   3   2   0      305.79      311.05     12.09 o 
   4   2   0       38.53       48.04      4.57 o 
   5   2   0        0.07        1.33      2.18 o 
   1   3   0      286.44      289.44     13.11 o 
   2   3   0      656.28      552.22     27.73 o 
   3   3   0      231.55      239.29      8.57 o 
   4   3   0      691.79      748.90     39.12 o 
   5   3   0      162.66      164.81      8.73 o 
   0   4   0     9609.19     8469.87    992.55 o 
   1   4   0        7.62        5.62      0.68 o 
   2   4   0      280.21      261.85      4.48 o 
   3   4   0       83.12       78.26      3.53 o 
   4   4   0      104.36      124.02     11.41 o 
   5   4   0       15.99       19.36      3.99 o 
   1   5   0        2.62        3.98      0.70 o 
   2   5   0      537.48      639.09     10.58 o 
   3   5   0        0.30        0.56      1.13 o 
   4   5   0      621.53      635.51     24.44 o 
   5   5   0        8.96        1.98      2.58 o 
   0   6   0     3852.84     3331.49    439.90 o 
   1   6   0      924.59      905.98     32.98 o 
   2   6   0      373.11      359.16     11.51 o 
   3   6   0      159.64      160.43      5.07 o 
   4   6   0       22.55       25.59      3.96 o 
   5   6   0       49.18       70.75      6.41 o 
   1   7   0      545.24      554.51     26.96 o 
   2   7   0      208.50      241.08      7.63 o 
   3   7   0      240.21      254.60     19.79 o 
   4   7   0       79.04       85.62      6.11 o 
   5   7   0        0.32        3.70      3.56 o 
   0   8   0     2333.21     2296.42    272.97 o 
   1   8   0      106.41      101.00      4.96 o 
   2   8   0       21.12       18.86      2.00 o 
   3   8   0      368.32      379.51     24.42 o 
   4   8   0       10.76       17.97      3.74 o 
   5   8   0       18.49       19.11      6.62 o 
   1   9   0      224.83      222.24     16.12 o 
   2   9   0       25.03       18.58      2.67 o 
   3   9   0      602.71      642.13     48.06 o 
   4   9   0       12.36       11.69      2.78 o 
   0  10   0       59.69       51.01      3.80 o 
   1  10   0       20.41       25.81      2.81 o 
   2  10   0       80.80       52.76     25.39 o 
   3  10   0        1.39        1.90      2.05 o 
   4  10   0       64.30       84.26      7.36 o 
   1  11   0      126.37      125.58     13.72 o 
   2  11   0        1.10        0.05      1.76 o 
   3  11   0       28.52       30.86      3.88 o 
   4  11   0       28.40       33.36      4.54 o 
   0  12   0      778.32      803.22     23.68 o 
   1  12   0      351.50      362.13     15.59 o 
   2  12   0      432.82      430.49     43.14 o 
   3  12   0       42.29       45.39      6.98 o 
   4  12   0        4.03        1.48      3.42 o 
   1  13   0       15.06       20.93      4.25 o 
   2  13   0       62.25       69.63      6.68 o 
   3  13   0        0.25        0.00      2.50 o 
   0  14   0        7.74        5.66      5.29 o 
   1  14   0       41.18       32.19      5.18 o 
   2  14   0        0.03        3.30      3.57 o 
   3  14   0       75.91       46.29     25.89 o 
   1  15   0       35.06       43.86      5.96 o 
   2  15   0       11.14       11.08      4.84 o 
   0  16   0       19.64       19.66      7.45 o 
   1  16   0       15.85       12.12      4.70 o 
  -5   0   1       39.03       59.14      7.51 o 
  -3   0   1     1537.74     1929.46     28.69 o 
  -1   0   1     6166.25     6158.31     33.45 o 
   1   0   1     1888.31     1889.83     18.77 o 
   3   0   1     1151.07     1230.77     24.61 o 
   5   0   1       26.87       22.57      5.66 o 
  -5   1   1        1.20        0.99      2.69 o 
  -4   1   1        0.00        0.03      1.30 o 
  -3   1   1      888.35      520.52    428.04 o 
  -1   1   1     1880.50     1353.80    442.65 o 
   0   1   1      464.79      392.23     17.68 o 
   1   1   1     7757.50     7433.68    473.21 o 
   2   1   1      201.43      207.62     14.11 o 
   3   1   1      310.68      296.40     38.95 o 
   4   1   1        1.11        0.86      1.69 o 
   5   1   1       92.38       91.73      7.81 o 
  -5   2   1        4.92       13.26      3.30 o 
  -4   2   1       54.40       63.10      4.87 o 
  -3   2   1      495.19      612.37     37.61 o 
  -2   2   1      290.74      313.82     15.82 o 
  -1   2   1     3432.51     3269.70    166.86 o 
   0   2   1     1790.54     1920.28     18.23 o 
   1   2   1    11181.17    10343.51    289.19 o 
   2   2   1      247.26      315.72     13.80 o 
   3   2   1     1116.16     1141.57     70.25 o 
   4   2   1      128.68      122.97      8.70 o 
   5   2   1      211.83      221.62     10.48 o 
  -5   3   1      165.80      169.94     21.67 o 
  -4   3   1      206.34      188.72     10.16 o 
  -3   3   1      735.37      651.71     21.06 o 
  -2   3   1       63.34       62.77      3.82 o 
  -1   3   1      999.16      844.44     27.96 o 
   0   3   1     1631.11     1517.53     72.05 o 
   1   3   1     1507.43     1570.70     11.07 o 
   2   3   1      373.17      364.57     13.55 o 
   3   3   1       61.80       51.65      2.92 o 
   4   3   1       32.84       33.65      4.18 o 
   5   3   1       21.21       23.49      9.04 o 
  -5   4   1       42.46       42.44      6.60 o 
  -4   4   1       87.97      113.75      6.43 o 
  -3   4   1        6.77        5.81      1.48 o 
  -2   4   1       19.20       19.84      1.71 o 
  -1   4   1        0.23        0.16      0.51 o 
   0   4   1       96.97       83.60      5.47 o 
   1   4   1     2139.16     2121.78     39.43 o 
   2   4   1      499.96      533.23      5.92 o 
   3   4   1      287.20      243.33      5.72 o 
   4   4   1       27.08       24.36      6.82 o 
   5   4   1      278.75      306.27     14.73 o 
  -5   5   1        2.68        0.00      2.21 o 
  -4   5   1      233.82      234.82      9.09 o 
  -3   5   1      789.70      796.00     21.37 o 
  -2   5   1        3.38        6.27      1.31 o 
  -1   5   1     3119.94     3015.16    101.55 o 
   0   5   1      240.09      220.50     13.27 o 
   1   5   1      656.45      702.34     22.68 o 
   2   5   1     1196.19     1291.30     21.94 o 
   3   5   1        0.30        0.98      1.17 o 
   4   5   1      412.18      452.70     12.96 o 
   5   5   1       52.74       62.70      6.25 o 
  -5   6   1        9.58        3.77      4.20 o 
  -4   6   1       54.03       65.29      6.29 o 
  -3   6   1       29.95       33.27      2.74 o 
  -2   6   1      158.95      190.88      6.16 o 
  -1   6   1        6.45        6.51      1.15 o 
   0   6   1     2044.69     2107.85    145.59 o 
   1   6   1      273.19      245.93      9.10 o 
   2   6   1      319.34      352.30     12.73 o 
   3   6   1      242.50      253.17      8.85 o 
   4   6   1      312.63      348.08     11.68 o 
   5   6   1        7.10       10.05      4.20 o 
  -5   7   1       18.94       22.86      4.77 o 
  -4   7   1      219.25      214.35     13.87 o 
  -3   7   1      754.19      812.93     37.25 o 
  -2   7   1      145.46      142.15      6.85 o 
  -1   7   1        0.62        4.20      0.81 o 
   0   7   1     1927.54     1846.66    128.88 o 
   1   7   1     1937.47     1925.11     80.47 o 
   2   7   1      275.80      282.80     12.07 o 
   3   7   1      221.41      236.53     14.24 o 
   4   7   1      467.86      530.40     26.12 o 
   5   7   1       11.93        8.67      3.59 o 
  -5   8   1        1.31        3.63      3.46 o 
  -4   8   1       53.99       60.51      6.14 o 
  -3   8   1      258.15      268.43     17.80 o 
  -2   8   1      425.97      481.38     34.48 o 
  -1   8   1       74.38      107.43      4.96 o 
   0   8   1      211.30      181.78     14.30 o 
   1   8   1      419.90      386.67     19.44 o 
   2   8   1      217.34      233.00     13.22 o 
   3   8   1       27.97       21.89      3.61 o 
   4   8   1       45.61       49.46      5.36 o 
   5   8   1       16.68       16.12      4.25 o 
  -5   9   1       14.12       16.15      4.79 o 
  -4   9   1      413.72      422.04     37.24 o 
  -3   9   1      247.93      297.52     19.55 o 
  -2   9   1       44.32       45.28      2.87 o 
  -1   9   1      385.24      376.63     20.19 o 
   0   9   1       64.10       62.87      3.81 o 
   1   9   1      286.31      268.55     11.78 o 
   2   9   1        3.88        5.48      2.75 o 
   3   9   1      126.80      141.33      7.66 o 
   4   9   1       31.39       34.78      5.04 o 
  -4  10   1      113.66       96.35      7.47 o 
  -3  10   1       30.35       29.58      3.92 o 
  -2  10   1      484.72      520.02     47.12 o 
  -1  10   1        3.69        0.28      1.38 o 
   0  10   1      230.05      211.09     10.53 o 
   1  10   1       54.10       49.04      3.62 o 
   2  10   1       78.37       77.45      4.68 o 
   3  10   1        5.66        3.52      2.27 o 
   4  10   1       49.03       50.34      5.01 o 
  -4  11   1       13.82        6.34      3.51 o 
  -3  11   1       41.28       50.36      4.54 o 
  -2  11   1       16.68        9.48      7.01 o 
  -1  11   1        8.23        8.79      2.22 o 
   0  11   1      770.09      806.82     44.77 o 
   1  11   1        0.57        3.34      1.90 o 
   2  11   1      423.57      456.90     31.26 o 
   3  11   1       25.41       24.26      4.00 o 
   4  11   1       31.01       36.49      5.75 o 
  -4  12   1       85.67       92.40      7.73 o 
  -3  12   1        0.39        1.38      2.30 o 
  -2  12   1       24.95       26.06      3.49 o 
  -1  12   1       17.33       15.38      2.81 o 
   0  12   1       82.14       86.87      6.28 o 
   1  12   1      376.81      431.93     14.92 o 
   2  12   1       85.58       89.33      7.95 o 
   3  12   1      124.79      113.59     14.24 o 
  -3  13   1      140.32      128.18      8.40 o 
  -2  13   1       43.12       48.77      4.81 o 
  -1  13   1       43.65       48.04      5.49 o 
   0  13   1        1.01        1.68      2.95 o 
   1  13   1       20.33       27.37      4.68 o 
   2  13   1      130.66      148.62      7.25 o 
   3  13   1        9.32        6.04      2.86 o 
  -3  14   1       27.56       27.96      7.79 o 
  -2  14   1       20.10       25.83      4.01 o 
  -1  14   1       26.99       28.91      4.92 o 
   0  14   1      170.61      171.89     17.70 o 
   1  14   1      149.75      150.68     15.87 o 
   2  14   1        0.73        0.00      3.12 o 
   3  14   1       35.37       32.47      7.09 o 
  -2  15   1       10.00        8.59      4.26 o 
  -1  15   1        0.34        0.00      3.14 o 
   0  15   1       11.18        3.53      3.67 o 
   1  15   1        3.93        4.04      3.77 o 
   2  15   1        3.80        4.63      4.02 o 
  -1  16   1        0.28        0.66      3.92 o 
   0  16   1        3.46        2.38      4.10 o 
   1  16   1        9.43        6.72      4.27 o 
  -4   0   2      361.67      414.01     15.43 o 
  -2   0   2      244.77      196.03      7.02 o 
   0   0   2      384.64      369.21     23.85 o 
   2   0   2       94.63      113.27      6.65 o 
   4   0   2      449.79      428.88     17.50 o 
  -6   1   2       31.81       31.01      6.83 o 
  -5   1   2       13.04       12.73      3.18 o 
  -4   1   2        5.90        5.12      2.21 o 
  -3   1   2      234.67      253.50     10.42 o 
  -2   1   2     5775.22     6616.36    284.58 o 
  -1   1   2       97.88      109.12      2.59 o 
   0   1   2      802.56      931.74     40.68 o 
   1   1   2     2711.63     2716.79    109.15 o 
   2   1   2       67.10       45.06      2.54 o 
   3   1   2       99.68      118.33      5.89 o 
   4   1   2       12.18       15.94      3.34 o 
   5   1   2        0.14        0.45      2.16 o 
  -5   2   2        3.38        2.85      2.25 o 
  -4   2   2      765.14      786.13     34.05 o 
  -3   2   2      230.09      220.40      6.94 o 
  -2   2   2       19.11       56.33     13.19 o 
  -1   2   2      202.52      172.29     13.68 o 
   0   2   2      403.81      406.01     11.99 o 
   1   2   2     1250.30      796.52    379.63 o 
   2   2   2      982.79      787.67    258.96 o 
   3   2   2      139.10      134.02      9.89 o 
   4   2   2      409.51      447.73     33.25 o 
   5   2   2       92.40       87.83      9.68 o 
  -5   3   2        3.90        3.96      2.38 o 
  -4   3   2        0.48        0.00      1.24 o 
  -3   3   2       22.48       21.96      2.42 o 
  -2   3   2      571.41      490.72     30.12 o 
  -1   3   2      598.49      595.83     27.60 o 
   0   3   2     7393.85     6133.81   1042.91 o 
   1   3   2       26.08       28.66      1.63 o 
   2   3   2       66.45       59.49      2.86 o 
   3   3   2      326.23      351.31     16.07 o 
   4   3   2       37.47       51.58      5.04 o 
   5   3   2      109.11      122.69      7.87 o 
  -5   4   2      249.67      280.55     15.33 o 
  -4   4   2      107.84      121.50      5.16 o 
  -3   4   2        0.12        0.80      1.17 o 
  -2   4   2      359.79      283.20     11.66 o 
  -1   4   2     1917.64     2011.79     95.73 o 
   0   4   2      938.10      850.83     88.61 o 
   1   4   2        0.20        2.31      0.81 o 
   2   4   2      264.32      226.16      5.28 o 
   3   4   2      325.89      325.09     15.36 o 
   4   4   2      161.83      175.70      8.36 o 
   5   4   2       14.66       11.85      3.51 o 
  -5   5   2       12.87       17.16      5.53 o 
  -4   5   2       20.75       26.28      2.91 o 
  -3   5   2     1443.54     1467.30     36.25 o 
  -2   5   2      350.09      331.01     12.91 o 
  -1   5   2     2299.30     2357.00    101.43 o 
   0   5   2      461.02      395.52     24.74 o 
   1   5   2      112.68      112.67      3.28 o 
   2   5   2      720.98      750.38     22.30 o 
   3   5   2      133.89      132.60      4.97 o 
   4   5   2        2.72        4.08      2.41 o 
   5   5   2       42.62       46.36     11.59 o 
  -5   6   2        0.91        1.59      2.50 o 
  -4   6   2        3.64        4.30      2.01 o 
  -3   6   2       43.67       43.45      2.77 o 
  -2   6   2      620.56      661.45     36.51 o 
  -1   6   2      193.17      220.17      9.35 o 
   0   6   2       16.32       18.09      1.43 o 
   1   6   2       16.36       21.38      1.83 o 
   2   6   2       12.44       14.27      2.70 o 
   3   6   2      111.56      117.55      4.79 o 
   4   6   2      151.30      180.06      8.80 o 
   5   6   2        9.34       11.73      3.79 o 
  -5   7   2      106.19      117.48      8.24 o 
  -4   7   2        8.04        9.64      2.49 o 
  -3   7   2      589.17      619.52     27.72 o 
  -2   7   2      712.47      748.54     37.29 o 
  -1   7   2     1491.82     1497.72    162.72 o 
   0   7   2      493.24      461.61     25.60 o 
   1   7   2       42.41       41.99      3.19 o 
   2   7   2       20.58       21.50      2.58 o 
   3   7   2       78.71       88.09      5.81 o 
   4   7   2       13.12       14.93      3.58 o 
   5   7   2       53.63       50.63      6.11 o 
  -5   8   2       70.62       83.02      7.71 o 
  -4   8   2      180.25      179.67      9.13 o 
  -3   8   2      332.61      386.46     28.37 o 
  -2   8   2        0.93        3.35      1.23 o 
  -1   8   2      495.58      467.77     67.61 o 
   0   8   2      134.31      118.10      5.42 o 
   1   8   2      539.03      548.05     16.45 o 
   2   8   2        3.26        2.48      1.39 o 
   3   8   2      138.00      152.19      7.78 o 
   4   8   2       22.20       31.30      4.92 o 
   5   8   2        5.57        0.00      3.10 o 
  -5   9   2       10.04       13.13      4.16 o 
  -4   9   2        1.07        0.53      2.41 o 
  -3   9   2      246.41      263.64     20.52 o 
  -2   9   2      333.52      358.70     22.19 o 
  -1   9   2      484.08      508.28     37.22 o 
   0   9   2      104.92       92.26      7.07 o 
   1   9   2      539.63      529.12     20.03 o 
   2   9   2      558.13      635.82     45.31 o 
   3   9   2      276.00      296.28     19.09 o 
   4   9   2        4.44        6.52      3.57 o 
  -4  10   2       27.44       20.37      4.56 o 
  -3  10   2        0.15        0.54      1.61 o 
  -2  10   2       10.95       11.09      1.95 o 
  -1  10   2        4.24        4.63      1.73 o 
   0  10   2       35.55       43.97      3.17 o 
   1  10   2      445.69      481.78     22.92 o 
   2  10   2       89.90       82.81      4.83 o 
   3  10   2      390.89      446.31     42.94 o 
   4  10   2       16.05       19.94      5.53 o 
  -4  11   2        3.53        3.00      3.48 o 
  -3  11   2       85.50       85.05     12.85 o 
  -2  11   2       35.24       32.30      3.39 o 
  -1  11   2      296.36      281.76     20.30 o 
   0  11   2        4.03        3.84      1.96 o 
   1  11   2      208.10      196.35     15.34 o 
   2  11   2      541.82      606.86     23.58 o 
   3  11   2       75.30       74.83      5.61 o 
   4  11   2        8.80        5.69      3.18 o 
  -4  12   2        8.75        5.88      3.65 o 
  -3  12   2       49.77       51.20      5.86 o 
  -2  12   2       10.62        5.82      4.63 o 
  -1  12   2      293.96      284.28     24.70 o 
   0  12   2      329.48      344.83     19.51 o 
   1  12   2      133.41      167.87     23.53 o 
   2  12   2        5.40        8.28      2.83 o 
   3  12   2      145.61      169.67     11.96 o 
  -3  13   2      128.56      119.51      8.24 o 
  -2  13   2        3.48        6.55      2.64 o 
  -1  13   2       26.93       23.68      3.35 o 
   0  13   2        7.51       10.37      3.77 o 
   1  13   2       13.19       15.40      4.75 o 
   2  13   2        0.27        2.24      3.31 o 
   3  13   2        4.88        5.31      3.12 o 
  -3  14   2       21.33       11.65      4.00 o 
  -2  14   2       28.24       28.73      4.09 o 
  -1  14   2        3.49        1.05      3.15 o 
   0  14   2       28.36       33.70      5.17 o 
   1  14   2       58.55       65.28      6.62 o 
   2  14   2        3.14        2.98      3.61 o 
  -2  15   2        1.81        4.33      5.38 o 
  -1  15   2        5.03        6.45      3.97 o 
   0  15   2       17.82       12.53      4.25 o 
   1  15   2       17.28       21.83      5.03 o 
   2  15   2        7.83       11.53      4.73 o 
  -1  16   2       63.39       65.52      7.24 o 
   0  16   2       19.67       21.75      5.36 o 
  -5   0   3        3.42        4.92      3.31 o 
  -3   0   3     1172.88     1198.80     20.99 o 
  -1   0   3    14200.69    12240.93    959.48 o 
   1   0   3    12272.85    11405.88    776.83 o 
   3   0   3      315.65      292.57     13.11 o 
   5   0   3       94.84       80.10      9.37 o 
  -5   1   3        9.60       10.13      2.85 o 
  -4   1   3       84.99       88.79      5.33 o 
  -3   1   3      119.85      105.73      6.80 o 
  -2   1   3      210.56      223.31     10.01 o 
  -1   1   3     1055.94     1010.02     36.69 o 
   0   1   3     5879.81     5592.67    191.20 o 
   1   1   3     4619.24     4604.75    130.49 o 
   2   1   3       51.82       47.71      3.84 o 
   3   1   3      812.15      844.66     85.86 o 
   4   1   3      176.11      150.86     10.94 o 
   5   1   3        7.59        8.21      3.11 o 
  -5   2   3        7.57       15.34      3.53 o 
  -4   2   3        7.29       10.02      2.53 o 
  -3   2   3     2095.03     2138.53     96.47 o 
  -2   2   3      573.09      574.10     19.88 o 
  -1   2   3    23964.61    19546.14    551.90 o 
   0   2   3       58.65       68.04      6.05 o 
   1   2   3      345.37      449.90      7.40 o 
   2   2   3        9.07       14.54      1.77 o 
   3   2   3      262.17      268.63     24.64 o 
   4   2   3      104.95      111.38      6.88 o 
   5   2   3      256.93      242.65     15.52 o 
  -5   3   3      213.03      236.50     13.79 o 
  -4   3   3      141.83      161.59      8.23 o 
  -3   3   3       28.21       25.65      2.16 o 
  -2   3   3      509.53      516.98     12.58 o 
  -1   3   3     3037.90     3193.56    299.29 o 
   0   3   3     3210.04     3064.84     88.67 o 
   1   3   3        0.61        0.81      0.61 o 
   2   3   3     1433.59     1171.68    265.94 o 
   3   3   3      869.48      849.46     25.72 o 
   4   3   3      101.99      103.68      6.73 o 
   5   3   3        1.06        1.90      2.71 o 
  -5   4   3      179.87      190.56     15.52 o 
  -4   4   3       19.54       10.59      4.03 o 
  -3   4   3     1447.55     1409.63     58.77 o 
  -2   4   3        4.18        5.58      1.01 o 
  -1   4   3      412.49      358.66     20.05 o 
   0   4   3      194.19      191.61      5.92 o 
   1   4   3        4.00        1.84      2.10 o 
   2   4   3     1298.34     1456.53     22.41 o 
   3   4   3       16.36       23.17      2.57 o 
   4   4   3       56.65       67.43      5.66 o 
   5   4   3       33.73       46.21      5.73 o 
  -5   5   3       68.67       70.66      6.27 o 
  -4   5   3        1.32        2.77      1.46 o 
  -3   5   3      183.16      198.36      8.34 o 
  -2   5   3        2.33        4.42      1.86 o 
  -1   5   3      106.82      125.15      5.05 o 
   0   5   3     1315.04     1354.65     10.84 o 
   1   5   3      459.10      424.66     10.25 o 
   2   5   3      193.62      197.93      5.73 o 
   3   5   3      246.40      250.03      6.91 o 
   4   5   3       14.61       12.31      3.18 o 
   5   5   3       25.73       34.47      5.25 o 
  -5   6   3       39.50       62.72     10.76 o 
  -4   6   3      477.20      472.12     10.37 o 
  -3   6   3      180.70      171.56      4.84 o 
  -2   6   3      965.53     1085.57     58.82 o 
  -1   6   3     2211.77     2281.67    109.41 o 
   0   6   3     1351.76     1515.43     47.03 o 
   1   6   3      128.62      134.36      7.61 o 
   2   6   3      157.11      176.92      5.15 o 
   3   6   3        0.21        0.46      1.26 o 
   4   6   3       12.50       15.95      3.66 o 
   5   6   3       30.36       31.20      5.25 o 
  -5   7   3        9.05        8.26      3.58 o 
  -4   7   3      124.16      125.21      7.77 o 
  -3   7   3      118.63      116.14      5.15 o 
  -2   7   3       15.14       15.73      2.69 o 
  -1   7   3        0.57        4.27      1.02 o 
   0   7   3      791.02      765.96     37.06 o 
   1   7   3      168.12      170.10      5.70 o 
   2   7   3        0.11        0.62      1.18 o 
   3   7   3      341.31      338.84      8.21 o 
   4   7   3        0.09        0.63      2.41 o 
   5   7   3       10.04        6.66      3.62 o 
  -5   8   3        1.08        0.80      2.91 o 
  -4   8   3        0.14        1.93      2.49 o 
  -3   8   3       25.02       25.86      4.07 o 
  -2   8   3        4.38        2.99      1.17 o 
  -1   8   3      797.35      777.76     39.97 o 
   0   8   3        2.43        5.74      1.23 o 
   1   8   3        0.93        0.74      1.20 o 
   2   8   3       29.76       33.02      2.95 o 
   3   8   3       55.34       55.49      5.40 o 
   4   8   3      121.11      139.94      8.45 o 
  -5   9   3        4.57        3.51      3.02 o 
  -4   9   3      176.06      158.17      8.79 o 
  -3   9   3       12.00       10.57      2.10 o 
  -2   9   3       75.63       78.94      8.08 o 
  -1   9   3       46.25       29.95      9.27 o 
   0   9   3      473.14      435.07     29.16 o 
   1   9   3       94.05      103.72      3.74 o 
   2   9   3      922.97      923.67     40.26 o 
   3   9   3       74.07       88.52      9.80 o 
   4   9   3      104.06      112.91      8.12 o 
  -4  10   3      122.85      117.84     14.99 o 
  -3  10   3       13.24       14.11      2.65 o 
  -2  10   3       44.38       43.84      4.87 o 
  -1  10   3        0.17        1.60      1.56 o 
   0  10   3      329.24      347.40     11.67 o 
   1  10   3       88.11       83.59      3.62 o 
   2  10   3       10.42       10.96      3.49 o 
   3  10   3      160.09      177.87     24.79 o 
   4  10   3      155.74      194.58     15.61 o 
  -4  11   3        0.43        1.16      3.26 o 
  -3  11   3        0.43        0.82      1.98 o 
  -2  11   3       31.11       41.87      3.92 o 
  -1  11   3        4.28        3.77      2.04 o 
   0  11   3      183.43      183.28      7.02 o 
   1  11   3      573.13      601.70     27.82 o 
   2  11   3       40.20       42.92      4.16 o 
   3  11   3        3.87        3.76      3.65 o 
   4  11   3        1.35        1.11      3.75 o 
  -4  12   3       72.77       74.89      7.37 o 
  -3  12   3       54.67       44.98      5.55 o 
  -2  12   3        3.84        3.15      2.15 o 
  -1  12   3       46.95       40.04      4.96 o 
   0  12   3        1.52        2.20      2.01 o 
   1  12   3      215.44      227.57      9.78 o 
   2  12   3        0.08        1.03      2.26 o 
   3  12   3        0.02        2.35      2.57 o 
  -3  13   3       26.29       27.78      6.83 o 
  -2  13   3      209.73      178.69     12.64 o 
  -1  13   3        0.56        0.00      2.05 o 
   0  13   3      233.09      253.65     10.38 o 
   1  13   3       23.72       25.10      5.05 o 
   2  13   3       76.76       96.73      7.61 o 
   3  13   3        0.02        1.07      2.93 o 
  -3  14   3       95.14       92.40      7.61 o 
  -2  14   3      102.08       74.47      6.54 o 
  -1  14   3       62.97       67.01      6.54 o 
   0  14   3      137.63      154.39      8.85 o 
   1  14   3       34.46       27.89      5.87 o 
   2  14   3       81.53       81.57      7.59 o 
  -2  15   3        3.79        4.30      5.35 o 
  -1  15   3        0.18        0.21      3.43 o 
   0  15   3        5.23       13.23      4.43 o 
   1  15   3        1.20        2.33      3.77 o 
   0  16   3        0.31        0.00      3.73 o 
  -4   0   4      103.48      136.83     15.89 o 
  -2   0   4      987.45      989.85     67.44 o 
   0   0   4    11039.31     9989.70    603.92 o 
   2   0   4      280.33      231.73     16.89 o 
   4   0   4      646.61      566.26     21.18 o 
  -6   1   4       11.64       20.25      6.28 o 
  -5   1   4        0.08        1.51      2.66 o 
  -4   1   4      233.62      265.33     15.58 o 
  -3   1   4      463.49      481.93     19.89 o 
  -2   1   4        1.35        6.96      0.89 o 
  -1   1   4     8700.16     7614.95    278.11 o 
   0   1   4     5507.09     5038.95    247.60 o 
   1   1   4     2837.48     3011.06     93.24 o 
   2   1   4      193.08      179.15      5.08 o 
   3   1   4        8.36        9.22      2.66 o 
   4   1   4      247.90      251.94     10.24 o 
   5   1   4        7.08        5.13      2.96 o 
  -5   2   4       54.30       54.26      4.35 o 
  -4   2   4        1.54        3.66      1.43 o 
  -3   2   4       38.96       35.73      2.02 o 
  -2   2   4       84.93       94.37      3.85 o 
  -1   2   4     3363.32     3212.31    130.53 o 
   0   2   4     4262.47     3658.37    350.81 o 
   1   2   4        2.73        3.78      0.86 o 
   2   2   4      444.03      389.24     16.49 o 
   3   2   4      266.36      265.61      9.27 o 
   4   2   4      996.29     1011.04     60.04 o 
   5   2   4       14.22       12.87      3.82 o 
  -5   3   4        0.46        0.00      1.74 o 
  -4   3   4      133.77      138.94      4.76 o 
  -3   3   4       23.60       24.14      1.72 o 
  -2   3   4      157.74      132.97      4.82 o 
  -1   3   4     1084.55      955.83     38.05 o 
   0   3   4        5.39        8.07      0.74 o 
   1   3   4     1619.82     1575.58     35.76 o 
   2   3   4      846.73      930.40     21.69 o 
   3   3   4       13.09        6.53      2.25 o 
   4   3   4      767.78      829.97     42.12 o 
   5   3   4        6.06        3.56      3.71 o 
  -5   4   4      109.74      109.17     13.22 o 
  -4   4   4      143.66      125.53      8.11 o 
  -3   4   4      204.89      207.16      6.39 o 
  -2   4   4       15.81       12.84      1.31 o 
  -1   4   4       88.33      106.61     11.59 o 
   0   4   4      930.77      824.99     11.49 o 
   1   4   4      461.47      580.04      7.70 o 
   2   4   4       31.82       21.94      8.31 o 
   3   4   4       13.16       16.91      2.36 o 
   4   4   4      132.23      120.93     18.01 o 
   5   4   4        0.10        0.01      2.47 o 
  -5   5   4       22.79       22.92      4.26 o 
  -4   5   4      723.52      724.27     14.66 o 
  -3   5   4        7.54       10.73      3.40 o 
  -2   5   4        6.71        3.56      1.03 o 
  -1   5   4      387.33      375.18     17.55 o 
   0   5   4     2541.83     2695.10     60.95 o 
   1   5   4      595.14      487.17     61.29 o 
   2   5   4      124.39      120.76      4.39 o 
   3   5   4      575.73      588.18     10.77 o 
   4   5   4      317.73      304.82     16.20 o 
   5   5   4        0.26        0.00      2.54 o 
  -5   6   4        6.01        4.32      2.71 o 
  -4   6   4        1.64        0.87      1.73 o 
  -3   6   4      159.15      152.04     10.20 o 
  -2   6   4       14.15       24.24      2.12 o 
  -1   6   4      221.67      298.47     10.83 o 
   0   6   4       75.40       67.08      3.21 o 
   1   6   4      178.43      197.47      5.61 o 
   2   6   4        6.33        8.46      1.72 o 
   3   6   4        0.55        0.82      1.48 o 
   4   6   4      197.03      176.72      9.12 o 
   5   6   4       43.69       55.60      6.49 o 
  -5   7   4       99.20       98.65      7.50 o 
  -4   7   4      288.07      308.78     11.28 o 
  -3   7   4      359.12      356.25      8.41 o 
  -2   7   4      159.55      155.04     10.74 o 
  -1   7   4       48.67       56.06      3.20 o 
   0   7   4        2.12        2.07      0.91 o 
   1   7   4     1204.68     1144.54     24.65 o 
   2   7   4       24.29       28.55      2.72 o 
   3   7   4      529.95      529.63     14.24 o 
   4   7   4       24.49       26.71      4.67 o 
   5   7   4       10.72       16.70      5.32 o 
  -5   8   4       84.61       76.32      7.03 o 
  -4   8   4      220.93      205.70      7.52 o 
  -3   8   4      606.49      572.62     17.83 o 
  -2   8   4       94.01       93.25      6.93 o 
  -1   8   4      336.54      341.51     12.48 o 
   0   8   4      280.70      279.86     12.55 o 
   1   8   4       14.51       15.81      2.13 o 
   2   8   4       49.15       48.09      4.30 o 
   3   8   4       75.86       76.43      4.53 o 
   4   8   4       27.76       21.14      4.55 o 
  -4   9   4       24.36       27.31      5.13 o 
  -3   9   4        6.71        4.46      1.92 o 
  -2   9   4        9.21       12.00      1.83 o 
  -1   9   4     1704.94     1806.06     80.43 o 
   0   9   4      728.44      743.38     29.16 o 
   1   9   4      330.96      335.80     13.70 o 
   2   9   4       33.27       35.64      3.22 o 
   3   9   4      122.25      144.76      8.34 o 
   4   9   4        0.01        0.00      2.76 o 
  -4  10   4        7.04        2.82      2.74 o 
  -3  10   4      174.43      174.79     10.63 o 
  -2  10   4        2.08        5.91      1.61 o 
  -1  10   4      524.03      559.85     26.28 o 
   0  10   4      194.56      203.57      7.79 o 
   1  10   4       19.11       16.89      2.17 o 
   2  10   4      874.60      933.31     40.44 o 
   3  10   4       39.09       40.14      5.44 o 
   4  10   4        0.33        0.69      3.62 o 
  -4  11   4       66.06       55.72      6.33 o 
  -3  11   4       84.78       82.45      8.46 o 
  -2  11   4       24.33       24.31      3.06 o 
  -1  11   4      171.56      175.25     13.54 o 
   0  11   4       51.67       46.13      3.73 o 
   1  11   4     1561.52     1665.25     18.83 o 
   2  11   4      289.88      298.96     19.04 o 
   3  11   4      118.29      141.57     10.50 o 
   4  11   4        0.01        1.48      3.95 o 
  -4  12   4        0.42        3.76      3.85 o 
  -3  12   4       70.79       79.20      6.40 o 
  -2  12   4      104.79       96.45      7.03 o 
  -1  12   4       37.79       23.99      3.12 o 
   0  12   4        0.78        0.56      1.96 o 
   1  12   4      136.70      162.19      8.60 o 
   2  12   4        9.55        9.74      3.85 o 
   3  12   4        0.87        1.06      2.65 o 
  -3  13   4       51.61       37.09      5.41 o 
  -2  13   4        1.37        4.73      2.53 o 
  -1  13   4        0.10        0.32      2.09 o 
   0  13   4       59.84       54.54      5.79 o 
   1  13   4        2.51        1.78      3.05 o 
   2  13   4        0.80        1.22      3.45 o 
   3  13   4       73.92       77.73      7.01 o 
  -2  14   4       10.03        4.07      4.00 o 
  -1  14   4       80.31       67.24      6.10 o 
   0  14   4        9.02        3.21      3.59 o 
   1  14   4       61.88       52.65      6.27 o 
   2  14   4       68.25       55.16      6.90 o 
  -2  15   4       24.10       19.17      5.60 o 
  -1  15   4        6.02       12.77      5.87 o 
   0  15   4       34.74       31.64      5.51 o 
   1  15   4       31.51       34.52      5.92 o 
  -5   0   5      227.10      212.66     13.17 o 
  -3   0   5       25.67       33.54      2.94 o 
  -1   0   5     2706.02     2704.61     23.06 o 
   1   0   5     2929.18     2919.38    122.26 o 
   3   0   5      856.22      759.38     21.98 o 
   5   0   5      216.37      202.74     14.99 o 
  -5   1   5       25.03       15.37      3.41 o 
  -4   1   5       12.00       16.58      1.98 o 
  -3   1   5      989.91     1078.69     31.41 o 
  -2   1   5      416.01      460.77     23.64 o 
  -1   1   5      428.87      431.93     15.72 o 
   0   1   5       67.35       50.95      2.56 o 
   1   1   5      923.69     1078.45     25.06 o 
   2   1   5      242.42      287.54      8.63 o 
   3   1   5       24.40       32.99      5.66 o 
   4   1   5       11.84       10.59      3.31 o 
   5   1   5        9.80        7.73      3.17 o 
  -5   2   5       51.62       50.21      5.40 o 
  -4   2   5       34.24       44.49      3.00 o 
  -3   2   5      537.45      489.83     11.16 o 
  -2   2   5      689.22      684.47     14.32 o 
  -1   2   5       62.28       68.79      1.90 o 
   0   2   5     3457.72     3489.84     91.39 o 
   1   2   5     1120.46     1132.10     28.34 o 
   2   2   5      324.52      297.55      7.11 o 
   3   2   5       99.55      105.29      6.76 o 
   4   2   5      126.46      119.58     10.54 o 
   5   2   5      124.25      115.20      8.21 o 
  -5   3   5       24.59       27.58      4.42 o 
  -4   3   5       25.61       24.94      3.02 o 
  -3   3   5      272.32      275.94      8.40 o 
  -2   3   5       96.84       92.55      2.62 o 
  -1   3   5      689.21      716.98     40.61 o 
   0   3   5      650.80      648.45     24.26 o 
   1   3   5     1084.21     1021.87     32.15 o 
   2   3   5      710.40      780.62     30.40 o 
   3   3   5       38.93       41.09      3.42 o 
   4   3   5       34.12       33.13      7.26 o 
   5   3   5        2.27        2.17      2.67 o 
  -5   4   5       19.27       18.51      3.22 o 
  -4   4   5      140.21      133.69      5.63 o 
  -3   4   5       91.64       95.32      5.95 o 
  -2   4   5      335.62      315.55      6.59 o 
  -1   4   5      218.16      206.25      6.13 o 
   0   4   5     1136.46     1095.08     18.60 o 
   1   4   5      713.57      676.42     14.96 o 
   2   4   5      186.95      170.25      5.26 o 
   3   4   5      919.55      968.55     33.53 o 
   4   4   5        1.04        1.80      2.37 o 
   5   4   5      206.09      211.04     13.88 o 
  -5   5   5       65.30       61.99      6.68 o 
  -4   5   5      124.24      115.76      5.40 o 
  -3   5   5      279.52      268.92      7.02 o 
  -2   5   5      334.32      367.26     25.25 o 
  -1   5   5      341.24      383.89     12.57 o 
   0   5   5       88.92       87.80      2.67 o 
   1   5   5      756.85      819.08     10.00 o 
   2   5   5      126.72       91.80     54.38 o 
   3   5   5       91.05       82.86      4.49 o 
   4   5   5      344.55      326.49     15.19 o 
   5   5   5        0.43        0.00      2.53 o 
  -5   6   5       11.43       12.71      3.77 o 
  -4   6   5        1.86        2.62      1.88 o 
  -3   6   5      194.58      221.30     13.34 o 
  -2   6   5      233.11      267.90     21.54 o 
  -1   6   5      278.66      270.54      9.47 o 
   0   6   5     1555.16     1632.13     23.79 o 
   1   6   5      220.43      110.12     57.88 o 
   2   6   5       37.60       34.48      2.91 o 
   3   6   5      119.38      113.80      5.22 o 
   4   6   5        1.65        3.21      2.16 o 
   5   6   5       77.24       95.62      7.96 o 
  -5   7   5        2.29        1.56      2.52 o 
  -4   7   5      695.19      544.38    114.85 o 
  -3   7   5      718.11      708.42     17.07 o 
  -2   7   5      121.44      117.67      7.98 o 
  -1   7   5      447.74      460.78     16.69 o 
   0   7   5      124.37      135.11      3.75 o 
   1   7   5      266.39      316.56      6.85 o 
   2   7   5       23.12       31.95      2.93 o 
   3   7   5        1.56        0.99      1.71 o 
   4   7   5      239.59      237.13     10.95 o 
  -5   8   5        5.41        5.18      3.07 o 
  -4   8   5       86.61       93.30      5.41 o 
  -3   8   5      136.90      143.70      6.06 o 
  -2   8   5       71.31       75.55      4.99 o 
  -1   8   5       24.00       24.99      2.06 o 
   0   8   5      919.04     1000.02     14.92 o 
   1   8   5       52.98       46.33      3.21 o 
   2   8   5      526.92      538.72     11.12 o 
   3   8   5       15.28       17.49      2.80 o 
   4   8   5        3.22        3.52      3.21 o 
  -4   9   5       64.48       69.45      6.42 o 
  -3   9   5      107.68      110.28      5.37 o 
  -2   9   5      164.36      160.36      8.31 o 
  -1   9   5       45.72       56.12      3.03 o 
   0   9   5       30.05       30.89      2.85 o 
   1   9   5      329.92      352.03      7.92 o 
   2   9   5      167.08      153.93      7.69 o 
   3   9   5       11.38       17.63      4.08 o 
   4   9   5      218.66      225.95     11.32 o 
  -4  10   5        1.30        3.29      3.45 o 
  -3  10   5       48.81       43.26      4.03 o 
  -2  10   5      102.30       98.33      4.87 o 
  -1  10   5       47.67       48.09      4.26 o 
   0  10   5      755.86      774.09     24.27 o 
   1  10   5      256.18      277.32      7.50 o 
   2  10   5      243.63      265.08     13.66 o 
   3  10   5       19.60       27.00      5.00 o 
   4  10   5        5.07        5.15      3.94 o 
  -4  11   5       46.03       38.67      5.62 o 
  -3  11   5        2.60        4.10      2.24 o 
  -2  11   5        5.34        4.29      1.92 o 
  -1  11   5        4.95        5.72      2.01 o 
   0  11   5       61.42       62.82      4.18 o 
   1  11   5      553.23      601.28     11.19 o 
   2  11   5       65.66       74.36      6.59 o 
   3  11   5       36.84       40.01      5.83 o 
  -3  12   5        0.58        1.72      2.25 o 
  -2  12   5       33.20       38.12      3.93 o 
  -1  12   5       40.60       25.78      4.87 o 
   0  12   5      902.89      969.36     26.36 o 
   1  12   5       65.05       60.14      6.00 o 
   2  12   5      139.63      148.14      8.92 o 
   3  12   5        0.28        3.22      4.01 o 
  -3  13   5       40.42       43.39      4.63 o 
  -2  13   5        7.55        7.55      3.03 o 
  -1  13   5        1.75        4.18      2.84 o 
   0  13   5       92.18      108.19      8.93 o 
   1  13   5       42.74       50.88      5.91 o 
   2  13   5       29.23       35.87      5.86 o 
  -2  14   5       65.96       63.53      6.40 o 
  -1  14   5        2.34        1.42      2.47 o 
   0  14   5       47.05       51.11      6.07 o 
   1  14   5        3.94        6.99      4.07 o 
   2  14   5       27.58       26.10      5.69 o 
  -1  15   5        4.64        0.56      4.42 o 
   0  15   5        0.01        1.55      5.22 o 
   1  15   5       19.23       16.42      5.07 o 
  -4   0   6      330.55      356.63     14.62 o 
  -2   0   6     1082.03      977.55     35.21 o 
   0   0   6      924.87      643.05     41.73 o 
   2   0   6       62.80       54.89      4.05 o 
   4   0   6      736.17      654.43     23.99 o 
  -5   1   6       24.50       18.08      5.19 o 
  -4   1   6      453.71      436.69     11.41 o 
  -3   1   6        1.36        1.81      1.12 o 
  -2   1   6        1.27        2.44      0.85 o 
  -1   1   6      175.59      137.78      6.05 o 
   0   1   6      734.02      593.12     24.40 o 
   1   1   6      215.06      231.72      9.83 o 
   2   1   6     1093.94     1000.05     42.00 o 
   3   1   6        2.71        3.48      1.68 o 
   4   1   6       51.40       39.96      5.16 o 
   5   1   6        0.43        1.60      2.94 o 
  -5   2   6       46.06       44.66      5.18 o 
  -4   2   6      169.69      163.26      7.01 o 
  -3   2   6      145.44      147.53      5.26 o 
  -2   2   6      648.35      599.89     17.01 o 
  -1   2   6        1.23        1.19      0.57 o 
   0   2   6      501.47      426.37      5.89 o 
   1   2   6      368.27      345.93      7.29 o 
   2   2   6      458.49      499.76     14.81 o 
   3   2   6      218.74      199.09      6.74 o 
   4   2   6      362.58      302.15     16.76 o 
   5   2   6        0.34        0.00      2.21 o 
  -5   3   6        3.42        2.13      2.47 o 
  -4   3   6      588.70      611.16     28.46 o 
  -3   3   6      294.77      290.75     10.46 o 
  -2   3   6       27.52       24.84      1.64 o 
  -1   3   6      115.30      132.93      5.06 o 
   0   3   6      176.78      237.94      5.73 o 
   1   3   6     1605.16     1658.15     42.59 o 
   2   3   6       31.34       31.86      2.74 o 
   3   3   6      184.85      179.04     12.11 o 
   4   3   6      163.67      183.74     21.73 o 
   5   3   6        2.16        2.09      2.74 o 
  -5   4   6        2.43        2.91      2.85 o 
  -4   4   6      539.41      552.41     17.54 o 
  -3   4   6       64.62       64.29      3.74 o 
  -2   4   6     2136.34     2063.48     48.39 o 
  -1   4   6        4.06        6.08      0.96 o 
   0   4   6       22.00       25.41      1.43 o 
   1   4   6      508.42      478.91      9.02 o 
   2   4   6        0.03        0.00      1.10 o 
   3   4   6        0.89        0.69      1.55 o 
   4   4   6       30.42       27.36      4.66 o 
   5   4   6        0.01        0.00      3.56 o 
  -5   5   6       28.28       30.05      4.80 o 
  -4   5   6        0.72        1.24      1.76 o 
  -3   5   6      186.17      179.91      8.79 o 
  -2   5   6       60.10       68.42      3.47 o 
  -1   5   6     2366.03     2213.58     20.52 o 
   0   5   6      429.19      437.09      5.95 o 
   1   5   6      956.53     1052.09     20.33 o 
   2   5   6      113.99      100.68      4.43 o 
   3   5   6      107.15       99.70      5.03 o 
   4   5   6       89.77       60.58     32.20 o 
   5   5   6       19.34       17.87      4.59 o 
  -5   6   6        0.02        0.00      2.43 o 
  -4   6   6        1.15        0.08      1.67 o 
  -3   6   6      160.03      156.42      5.77 o 
  -2   6   6      272.63      258.69     27.84 o 
  -1   6   6      105.51      134.29      4.52 o 
   0   6   6       58.81       58.74      2.71 o 
   1   6   6        2.70       10.38      1.81 o 
   2   6   6        2.28        1.16      1.33 o 
   3   6   6       54.69       70.88      4.41 o 
   4   6   6       65.33       62.13      4.99 o 
  -5   7   6       14.27       12.55      3.64 o 
  -4   7   6      207.96      219.43      9.23 o 
  -3   7   6      151.78      145.60      9.49 o 
  -2   7   6        1.72        1.82      1.34 o 
  -1   7   6     1260.63     1308.92     46.95 o 
   0   7   6      107.36       89.49      3.22 o 
   1   7   6      279.75      256.93     43.81 o 
   2   7   6      186.08      185.90      6.16 o 
   3   7   6       43.29       39.77      3.80 o 
   4   7   6       49.12       48.09      5.91 o 
  -5   8   6        0.01        0.00      2.58 o 
  -4   8   6        5.64        3.18      2.18 o 
  -3   8   6        0.01        1.99      1.65 o 
  -2   8   6       14.32        8.76      2.05 o 
  -1   8   6       13.84       19.17      1.99 o 
   0   8   6       62.53       66.65      3.11 o 
   1   8   6      300.16      327.47      9.15 o 
   2   8   6       17.31       13.79      2.45 o 
   3   8   6      139.77      148.41      6.67 o 
   4   8   6       59.09       60.12      6.82 o 
  -4   9   6       36.77       44.48      4.34 o 
  -3   9   6      308.89      303.27     12.76 o 
  -2   9   6       61.63       66.27      4.03 o 
  -1   9   6      151.40      146.19      9.00 o 
   0   9   6        5.26        8.68      2.09 o 
   1   9   6       10.70       11.73      2.33 o 
   2   9   6      474.40      482.79     24.05 o 
   3   9   6      215.78      209.95     10.26 o 
   4   9   6       21.07       18.11      4.77 o 
  -4  10   6        1.09        0.00      2.13 o 
  -3  10   6       10.64        8.16      2.46 o 
  -2  10   6       62.42       61.62      4.16 o 
  -1  10   6       60.29       59.86      3.89 o 
   0  10   6       10.76        9.17      2.07 o 
   1  10   6       58.44       63.39      4.28 o 
   2  10   6      395.80      425.45     17.74 o 
   3  10   6      153.09      174.75      9.80 o 
  -4  11   6       14.92        9.09      3.45 o 
  -3  11   6       51.48       50.43      8.85 o 
  -2  11   6       90.72       90.29      5.07 o 
  -1  11   6       94.85      105.74      6.47 o 
   0  11   6       21.69       20.39      3.00 o 
   1  11   6      361.66      393.67      9.42 o 
   2  11   6        1.87        6.67      3.45 o 
   3  11   6        0.06        0.25      3.60 o 
  -3  12   6        2.25        4.25      2.46 o 
  -2  12   6       74.95       61.35      4.71 o 
  -1  12   6       89.01       76.92      5.81 o 
   0  12   6       45.25       39.18      4.65 o 
   1  12   6      109.74      125.17      8.73 o 
   2  12   6       14.86       20.22      4.77 o 
   3  12   6       60.43       70.23      7.69 o 
  -3  13   6       52.67       48.42      4.92 o 
  -2  13   6        4.37        4.17      2.33 o 
  -1  13   6      127.54      100.81      9.89 o 
   0  13   6       48.04       43.87      4.20 o 
   1  13   6       61.58       65.26      6.60 o 
   2  13   6        4.45        3.92      3.99 o 
  -2  14   6        0.55        0.00      2.67 o 
  -1  14   6        1.89        3.32      2.94 o 
   0  14   6       21.41        8.38      5.69 o 
   1  14   6      191.85      216.27     10.86 o 
   2  14   6        5.28        7.49      4.42 o 
  -1  15   6       18.53       24.21      6.96 o 
   0  15   6       12.74        9.18      6.49 o 
  -5   0   7        9.86       10.26      4.24 o 
  -3   0   7        8.34       15.98      3.46 o 
  -1   0   7        2.78        0.00      0.86 o 
   1   0   7     1240.98      995.57     51.69 o 
   3   0   7     2847.37     2708.43    144.22 o 
   5   0   7        2.06        0.09      3.90 o 
  -5   1   7       44.60       47.10      5.27 o 
  -4   1   7       90.60       86.62      5.80 o 
  -3   1   7      406.43      379.25     12.55 o 
  -2   1   7      655.96      628.10     21.05 o 
  -1   1   7      120.49      112.90      5.74 o 
   0   1   7     1514.10     1299.50     58.17 o 
   1   1   7       55.13       60.74      1.81 o 
   2   1   7      250.36      268.69     11.00 o 
   3   1   7      220.99      206.71      8.76 o 
   4   1   7       54.49       37.58      5.15 o 
   5   1   7       98.32       84.84      7.93 o 
  -5   2   7        9.58        7.60      3.31 o 
  -4   2   7       45.72       44.51      4.66 o 
  -3   2   7       90.42       90.51      3.86 o 
  -2   2   7       79.80       77.65      3.54 o 
  -1   2   7      845.82      804.17     28.75 o 
   0   2   7      292.70      312.41     14.22 o 
   1   2   7      167.65      120.43      4.68 o 
   2   2   7        0.21        0.35      1.19 o 
   3   2   7     1383.71     1285.96     24.36 o 
   4   2   7        0.82        1.30      2.31 o 
   5   2   7        5.81       11.90      4.23 o 
  -5   3   7       41.03       47.23      5.50 o 
  -4   3   7       19.05       19.07      3.61 o 
  -3   3   7      163.25      177.57      4.84 o 
  -2   3   7     2834.54     2681.88     91.64 o 
  -1   3   7     3485.12     3577.27    145.80 o 
   0   3   7     2811.89     2585.64    176.10 o 
   1   3   7      685.77      646.68     13.91 o 
   2   3   7      115.57      118.86      4.81 o 
   3   3   7      385.32      409.38     21.66 o 
   4   3   7        0.53        0.15      3.09 o 
   5   3   7       74.97       65.21      7.07 o 
  -5   4   7        5.56        0.77      2.41 o 
  -4   4   7      252.19      239.29      9.72 o 
  -3   4   7      176.53      176.49      5.73 o 
  -2   4   7       12.36       12.90      1.37 o 
  -1   4   7       21.25       25.34      1.67 o 
   0   4   7      102.48      102.92      4.08 o 
   1   4   7       38.45       32.61      2.23 o 
   2   4   7      345.45      357.58      8.12 o 
   3   4   7      100.20       96.78      5.13 o 
   4   4   7        7.70        8.96      2.62 o 
  -5   5   7      205.60      229.12     11.93 o 
  -4   5   7       58.70       57.25      4.22 o 
  -3   5   7      682.10      709.03     11.47 o 
  -2   5   7       39.23       36.73      2.85 o 
  -1   5   7      535.29      605.61     29.69 o 
   0   5   7      839.77      841.82     15.49 o 
   1   5   7      189.92      198.65      6.81 o 
   2   5   7      134.76      114.02      4.84 o 
   3   5   7      180.52      188.33     11.26 o 
   4   5   7       20.50       21.19      3.46 o 
  -5   6   7       69.94       61.09      6.52 o 
  -4   6   7       67.67       64.24      4.51 o 
  -3   6   7        0.21        1.72      1.72 o 
  -2   6   7        0.60        1.29      1.38 o 
  -1   6   7       71.36       56.47      9.94 o 
   0   6   7       22.19       29.59      2.04 o 
   1   6   7       45.92       44.89      3.14 o 
   2   6   7       34.94       30.59      3.12 o 
   3   6   7      218.22      205.89      7.28 o 
   4   6   7       17.10       11.93      9.03 o 
  -5   7   7        7.46        5.72      5.13 o 
  -4   7   7       82.11       73.22      4.88 o 
  -3   7   7       46.59       40.73      3.55 o 
  -2   7   7      871.26      797.36     15.14 o 
  -1   7   7      101.81       94.95      4.10 o 
   0   7   7      558.02      567.32      7.86 o 
   1   7   7       99.71      113.00      4.67 o 
   2   7   7      157.77      137.38     23.69 o 
   3   7   7       27.21       25.58      3.39 o 
   4   7   7        4.83        5.33      2.63 o 
  -5   8   7        0.94        1.58      4.33 o 
  -4   8   7       69.51       65.75      4.77 o 
  -3   8   7      179.19      173.22      8.23 o 
  -2   8   7       45.34       44.36      3.52 o 
  -1   8   7      113.90      111.17      4.64 o 
   0   8   7      281.89      289.62      6.04 o 
   1   8   7       11.61        8.73      2.16 o 
   2   8   7        0.62        1.63      1.81 o 
   3   8   7      508.20      475.00     22.99 o 
   4   8   7       20.28       27.14      5.40 o 
  -4   9   7       35.35       16.52     10.43 o 
  -3   9   7        1.30        1.62      1.77 o 
  -2   9   7      380.94      370.96     11.97 o 
  -1   9   7      102.07      103.79      4.74 o 
   0   9   7     3127.50     3241.01     57.68 o 
   1   9   7        3.99        4.52      2.36 o 
   2   9   7       17.37       21.60      3.12 o 
   3   9   7        0.31        2.22      2.24 o 
   4   9   7        6.04        0.00      3.56 o 
  -4  10   7       70.29       66.55      5.28 o 
  -3  10   7       40.41       39.68      3.97 o 
  -2  10   7       10.38        8.03      2.28 o 
  -1  10   7      145.42      151.60      5.96 o 
   0  10   7      119.50      114.13      5.18 o 
   1  10   7      224.71      244.89      7.53 o 
   2  10   7       13.82       13.61      3.97 o 
   3  10   7       32.64       35.58      5.92 o 
  -4  11   7        3.06        4.59      2.57 o 
  -3  11   7       40.80       27.73      3.70 o 
  -2  11   7      329.20      326.84     21.90 o 
  -1  11   7        2.91        5.41      2.72 o 
   0  11   7      213.55      160.08     56.34 o 
   1  11   7        1.23        4.67      2.34 o 
   2  11   7      380.06      368.68     13.24 o 
   3  11   7        0.16        0.00      3.88 o 
  -3  12   7        2.10        2.95      2.36 o 
  -2  12   7       69.05       60.44      4.72 o 
  -1  12   7        5.73        6.38      2.96 o 
   0  12   7        9.85        7.24      3.12 o 
   1  12   7       77.20       79.12      5.14 o 
   2  12   7        0.13        0.00      3.55 o 
  -3  13   7       14.01       14.26      3.50 o 
  -2  13   7       30.43       33.16      4.09 o 
  -1  13   7        7.36        2.70      2.73 o 
   0  13   7       51.00       46.97      5.47 o 
   1  13   7      158.54      152.94      9.25 o 
   2  13   7        0.48        3.69      4.04 o 
  -2  14   7       10.35        6.02      3.31 o 
  -1  14   7        5.90        6.10      3.05 o 
   0  14   7       16.96       18.30      6.46 o 
   1  14   7       26.97       18.80      6.96 o 
   0  15   7       14.65        8.04      5.78 o 
  -4   0   8      268.53      236.46     12.15 o 
  -2   0   8      648.36      623.85     61.57 o 
   0   0   8      491.89      429.88     25.49 o 
   2   0   8       20.25       20.39      3.25 o 
   4   0   8      625.57      557.88     23.22 o 
  -5   1   8       66.30       65.76      6.15 o 
  -4   1   8       35.37       36.04      3.34 o 
  -3   1   8       11.14        7.94      1.78 o 
  -2   1   8       28.47       32.29      2.57 o 
  -1   1   8        8.75        5.28      1.07 o 
   0   1   8      535.35      461.40     22.54 o 
   1   1   8      149.99      151.05      5.95 o 
   2   1   8       48.99       46.54      2.94 o 
   3   1   8      149.77      142.60      7.08 o 
   4   1   8       58.42       60.69      6.27 o 
  -5   2   8        6.17        6.03      3.09 o 
  -4   2   8      107.21      104.59      6.53 o 
  -3   2   8       55.33       54.23      3.38 o 
  -2   2   8      768.86      776.82     26.92 o 
  -1   2   8      673.03      711.34     28.95 o 
   0   2   8     1360.45     1241.42     51.73 o 
   1   2   8     1512.22     1289.57    106.51 o 
   2   2   8      159.76      142.54      4.67 o 
   3   2   8      120.91      110.27      5.47 o 
   4   2   8      471.10      433.09     14.66 o 
  -5   3   8        1.41        0.00      2.56 o 
  -4   3   8      247.72      242.69     14.56 o 
  -3   3   8       18.14       24.11      3.88 o 
  -2   3   8      934.42      915.41     43.54 o 
  -1   3   8      140.42      137.55      5.27 o 
   0   3   8        0.29        0.00      0.70 o 
   1   3   8      324.74      361.73      8.63 o 
   2   3   8      124.51      127.34      4.87 o 
   3   3   8      350.77      334.48     11.89 o 
   4   3   8        3.16        2.15      2.65 o 
  -5   4   8       29.50       31.03      4.99 o 
  -4   4   8      196.59      193.68      8.90 o 
  -3   4   8        7.87        6.50      1.87 o 
  -2   4   8       19.42       19.74      2.22 o 
  -1   4   8      684.90      677.69     24.14 o 
   0   4   8        0.03        0.72      0.81 o 
   1   4   8      124.40      155.90      3.98 o 
   2   4   8      476.39      458.19     15.67 o 
   3   4   8        5.27        3.86      2.13 o 
   4   4   8      419.60      414.36     13.85 o 
  -5   5   8       44.42       39.11      5.51 o 
  -4   5   8       35.41       34.51      4.63 o 
  -3   5   8        1.45        2.20      1.74 o 
  -2   5   8      156.07      143.05      5.03 o 
  -1   5   8       53.82       53.15      2.37 o 
   0   5   8      373.81      352.72     23.14 o 
   1   5   8      845.00      917.30     16.69 o 
   2   5   8       18.21       16.38      2.61 o 
   3   5   8      207.67      221.53      7.90 o 
   4   5   8        3.86        1.30      2.21 o 
  -5   6   8       25.69       23.57      4.79 o 
  -4   6   8       47.50       45.37      7.91 o 
  -3   6   8      575.93      554.19     10.71 o 
  -2   6   8       26.36       26.48      3.73 o 
  -1   6   8      557.05      542.31      9.16 o 
   0   6   8        1.37        1.79      1.05 o 
   1   6   8      297.45      328.09      7.55 o 
   2   6   8      105.70      108.46      5.09 o 
   3   6   8        1.10        1.19      2.03 o 
   4   6   8      174.39      160.05      7.53 o 
  -5   7   8       53.81       53.01      6.30 o 
  -4   7   8      304.22      286.77      8.82 o 
  -3   7   8      105.28      109.37      5.19 o 
  -2   7   8      273.68      292.56      7.54 o 
  -1   7   8        6.39        7.10      1.75 o 
   0   7   8      343.80      352.32      6.98 o 
   1   7   8      588.43      622.02     10.65 o 
   2   7   8       32.32       38.62      3.64 o 
   3   7   8      273.58      256.74      8.51 o 
   4   7   8       32.60       22.67      5.52 o 
  -4   8   8       13.00       11.19      2.87 o 
  -3   8   8       78.64       75.15      4.61 o 
  -2   8   8        2.21        0.29      1.35 o 
  -1   8   8      122.41      121.53      5.00 o 
   0   8   8      370.44      380.84      7.04 o 
   1   8   8      217.01      228.07      6.87 o 
   2   8   8       43.28       36.86      3.65 o 
   3   8   8        3.02        3.77      2.39 o 
   4   8   8        0.34        1.15      2.84 o 
  -4   9   8        5.41        5.40      2.43 o 
  -3   9   8        2.47        2.40      1.69 o 
  -2   9   8       60.58       56.76      4.04 o 
  -1   9   8        6.48        7.05      2.06 o 
   0   9   8      605.49      622.28     11.14 o 
   1   9   8      349.62      370.78      8.98 o 
   2   9   8       19.01       17.24      3.15 o 
   3   9   8      295.66      308.85     16.19 o 
  -4  10   8        4.00        1.97      2.18 o 
  -3  10   8      110.50      118.89      9.22 o 
  -2  10   8        0.95        0.00      1.75 o 
  -1  10   8      896.40      865.69     26.19 o 
   0  10   8      156.03      158.63      8.22 o 
   1  10   8      416.16      329.67    126.61 o 
   2  10   8        7.46        5.81      2.60 o 
   3  10   8       29.03       29.13      5.68 o 
  -3  11   8        0.65        0.84      2.09 o 
  -2  11   8       21.61       15.97      3.05 o 
  -1  11   8        4.57        4.79      2.19 o 
   0  11   8       17.07       14.20      3.47 o 
   1  11   8       57.52       56.67      4.49 o 
   2  11   8        1.17        0.00      2.46 o 
   3  11   8       48.52       42.74      6.61 o 
  -3  12   8       89.83       99.35      7.31 o 
  -2  12   8       41.84       29.98      3.84 o 
  -1  12   8      133.20      134.95      9.08 o 
   0  12   8        5.73        4.01      2.88 o 
   1  12   8        8.98       10.67      3.11 o 
   2  12   8        2.72        2.41      3.74 o 
  -2  13   8        3.05        2.20      2.54 o 
  -1  13   8       16.99       12.64      3.64 o 
   0  13   8       80.75       81.20      6.55 o 
   1  13   8      133.74      111.94     11.75 o 
   2  13   8        9.20        8.74      4.44 o 
  -1  14   8       74.73       70.39      6.78 o 
   0  14   8        3.33        2.38      2.95 o 
   1  14   8        2.64        2.97      5.19 o 
  -5   0   9       15.87        9.92      5.47 o 
  -3   0   9      496.53      513.52     15.58 o 
  -1   0   9      977.60      804.55    297.09 o 
   1   0   9      227.95      214.94      7.82 o 
   3   0   9      145.65      134.26      7.47 o 
  -5   1   9       93.51       80.78      9.83 o 
  -4   1   9       52.07       52.03      6.45 o 
  -3   1   9        2.30        3.40      1.64 o 
  -2   1   9       22.14       26.09      2.28 o 
  -1   1   9       20.93       31.83      3.24 o 
   0   1   9       51.75       61.16      3.14 o 
   1   1   9     1852.30     1657.01     41.66 o 
   2   1   9       87.88       99.21      4.08 o 
   3   1   9       50.83       57.01      3.81 o 
   4   1   9       10.57       13.78      3.90 o 
  -5   2   9      144.13      145.98      8.56 o 
  -4   2   9        0.30        0.00      1.78 o 
  -3   2   9      707.27      699.21     34.21 o 
  -2   2   9       40.10       43.10      4.42 o 
  -1   2   9      306.92      279.75     13.40 o 
   0   2   9        3.20        3.88      0.85 o 
   1   2   9       90.86       90.66      8.18 o 
   2   2   9      139.28      135.39      4.71 o 
   3   2   9       90.78       89.39      9.05 o 
   4   2   9       10.78        7.71      3.61 o 
  -5   3   9       74.92       70.49      6.63 o 
  -4   3   9        0.53        0.13      2.10 o 
  -3   3   9        2.89        2.61      2.05 o 
  -2   3   9       42.46       43.44      3.23 o 
  -1   3   9       13.26       10.53      1.40 o 
   0   3   9       74.61       79.10      3.66 o 
   1   3   9      261.75      247.85     10.08 o 
   2   3   9       51.17       53.26      3.70 o 
   3   3   9      216.84      228.40      7.91 o 
   4   3   9        0.86        0.37      2.31 o 
  -5   4   9        6.00        8.52      3.34 o 
  -4   4   9        2.34        3.11      2.71 o 
  -3   4   9     1141.38     1104.98     45.77 o 
  -2   4   9       91.15       86.00      4.31 o 
  -1   4   9        9.19        6.73      1.29 o 
   0   4   9      386.28      426.90     12.29 o 
   1   4   9       51.01       49.80      2.45 o 
   2   4   9      182.33      188.33      6.50 o 
   3   4   9        5.03        5.43      2.77 o 
   4   4   9        3.17        0.09      2.29 o 
  -5   5   9       95.40       95.58      7.56 o 
  -4   5   9        1.01        2.14      2.42 o 
  -3   5   9      256.98      257.15     12.54 o 
  -2   5   9       26.25       28.57      2.72 o 
  -1   5   9        4.88        3.77      1.13 o 
   0   5   9      717.09      756.44     13.17 o 
   1   5   9      498.79      491.94      7.38 o 
   2   5   9        4.62        3.93      1.79 o 
   3   5   9      308.34      339.47     10.35 o 
   4   5   9      108.43       91.12      7.42 o 
  -5   6   9        7.20        8.11      3.69 o 
  -4   6   9       89.03       96.92      7.07 o 
  -3   6   9      154.91      158.14      6.08 o 
  -2   6   9       62.70       62.59      3.79 o 
  -1   6   9       45.51       40.20      2.94 o 
   0   6   9       77.08       75.50      3.17 o 
   1   6   9        0.82        3.00      1.56 o 
   2   6   9        6.37        5.55      2.15 o 
   3   6   9        1.23        2.56      2.21 o 
   4   6   9       14.70       13.05      3.81 o 
  -4   7   9      116.38      119.84      9.75 o 
  -3   7   9       40.59       48.20      3.89 o 
  -2   7   9       58.52       74.13      4.17 o 
  -1   7   9       32.09       24.91      4.48 o 
   0   7   9      163.66      185.94      6.73 o 
   1   7   9      435.16      403.58      8.94 o 
   2   7   9       12.04        7.00      2.34 o 
   3   7   9        6.70        9.96      2.78 o 
   4   7   9      173.68      173.16      9.98 o 
  -4   8   9        0.82        0.00      2.58 o 
  -3   8   9       10.78        9.37      2.48 o 
  -2   8   9      100.35       92.20      4.75 o 
  -1   8   9       17.53       13.01      2.42 o 
   0   8   9        0.72        5.09      1.99 o 
   1   8   9       96.69      117.79      5.39 o 
   2   8   9      165.46      176.71      6.88 o 
   3   8   9       39.19       32.41      4.11 o 
  -4   9   9       39.50       40.78      5.65 o 
  -3   9   9       66.99       54.16      4.36 o 
  -2   9   9      195.77      209.23      9.01 o 
  -1   9   9        0.72        1.43      1.70 o 
   0   9   9       78.31       89.86      4.75 o 
   1   9   9      381.46      384.81      9.40 o 
   2   9   9        8.77       10.87      2.90 o 
   3   9   9       57.48       55.81      5.03 o 
  -4  10   9        1.50        2.37      2.53 o 
  -3  10   9       37.42       22.87     10.04 o 
  -2  10   9       29.75       25.26      3.34 o 
  -1  10   9       28.14       22.30      3.11 o 
   0  10   9       50.04       57.61      5.14 o 
   1  10   9       10.11       10.79      2.97 o 
   2  10   9        0.33        1.52      2.19 o 
   3  10   9       47.25       40.43      4.70 o 
  -3  11   9       79.89       67.17      7.74 o 
  -2  11   9        0.40        0.00      1.84 o 
  -1  11   9        6.86        7.28      2.54 o 
   0  11   9       43.78       55.42      5.36 o 
   1  11   9      109.05       77.94     23.53 o 
   2  11   9        0.58        0.00      2.39 o 
  -3  12   9        0.01        0.00      2.15 o 
  -2  12   9        1.61        2.38      2.22 o 
  -1  12   9       79.99       67.02      5.02 o 
   0  12   9      316.05      307.41     13.37 o 
   1  12   9       97.27       94.42      8.53 o 
   2  12   9       55.39       55.06      9.75 o 
  -2  13   9       30.78       34.01      4.40 o 
  -1  13   9        0.25        0.05      2.78 o 
   0  13   9       98.70       93.01      7.07 o 
   1  13   9        3.67        5.56      3.53 o 
  -1  14   9        8.86        6.90      6.09 o 
   0  14   9       65.36       37.53      9.80 o 
  -4   0  10      211.53      185.40     18.77 o 
  -2   0  10      243.95      201.26     29.52 o 
   0   0  10      761.18      682.87     37.04 o 
   2   0  10     1953.06     1879.47     82.51 o 
   4   0  10        0.02        1.24      4.48 o 
  -5   1  10        7.37        7.73      5.10 o 
  -4   1  10      218.03      212.99     11.24 o 
  -3   1  10        0.15        0.00      1.38 o 
  -2   1  10      103.53       87.33      7.74 o 
  -1   1  10      291.38      280.11     24.13 o 
   0   1  10       22.22       25.42      1.79 o 
   1   1  10       19.85       19.01      1.70 o 
   2   1  10      158.70      153.34      8.92 o 
   3   1  10        3.19        5.78      1.99 o 
   4   1  10      136.96      130.01      8.83 o 
  -5   2  10        4.73        3.42      2.94 o 
  -4   2  10       52.01       45.30      4.98 o 
  -3   2  10      168.81      164.29     20.53 o 
  -2   2  10      383.92      424.68     19.53 o 
  -1   2  10       33.19       39.72      1.99 o 
   0   2  10     1914.93     1798.30     73.52 o 
   1   2  10      146.79      128.53      3.53 o 
   2   2  10      685.44      726.08     15.33 o 
   3   2  10       60.60       56.66      4.63 o 
   4   2  10        7.57        7.76      3.64 o 
  -5   3  10        3.18        0.75      2.72 o 
  -4   3  10      182.04      168.15      8.47 o 
  -3   3  10       95.06       87.44      5.77 o 
  -2   3  10       95.01      113.63     10.31 o 
  -1   3  10      102.72       95.45      4.89 o 
   0   3  10       30.23       32.52      1.96 o 
   1   3  10      266.78      278.33     10.22 o 
   2   3  10      157.39      151.04      8.24 o 
   3   3  10        2.62        4.21      2.28 o 
   4   3  10      103.66       93.62      9.95 o 
  -5   4  10       12.18       15.44      4.02 o 
  -4   4  10        6.20        2.92      2.55 o 
  -3   4  10       83.93       94.51      6.22 o 
  -2   4  10      985.65      985.28     33.56 o 
  -1   4  10        0.03        0.57      1.00 o 
   0   4  10      722.71      698.27     15.53 o 
   1   4  10        0.75        2.09      1.26 o 
   2   4  10      233.67      255.84      9.44 o 
   3   4  10        9.96        6.03      2.54 o 
   4   4  10        2.82        0.50      2.55 o 
  -5   5  10       77.02       82.03      7.41 o 
  -4   5  10      149.37      155.73      8.57 o 
  -3   5  10      366.57      363.74     13.94 o 
  -2   5  10      846.62      850.28     12.14 o 
  -1   5  10       25.75       25.73      2.52 o 
   0   5  10       23.19       26.38      2.21 o 
   1   5  10       38.07       41.02      2.49 o 
   2   5  10        0.03        0.88      1.81 o 
   3   5  10       46.94       44.59      5.38 o 
   4   5  10       21.42       26.71      4.22 o 
  -4   6  10        2.15        0.00      2.33 o 
  -3   6  10        0.90        1.69      2.31 o 
  -2   6  10       37.09       46.87      3.56 o 
  -1   6  10       14.55       15.88      2.27 o 
   0   6  10      171.28      149.44      5.15 o 
   1   6  10        0.54        1.43      1.61 o 
   2   6  10      248.43      251.95     16.01 o 
   3   6  10       13.45       16.41      3.28 o 
  -4   7  10        2.20        0.89      2.72 o 
  -3   7  10      176.40      182.25      8.83 o 
  -2   7  10      150.89      148.65      5.75 o 
  -1   7  10      545.22      528.60     13.06 o 
   0   7  10      136.58      154.73      5.68 o 
   1   7  10        7.83        5.45      2.13 o 
   2   7  10      154.24      155.37      6.63 o 
   3   7  10       58.26       58.84      6.56 o 
  -4   8  10        7.74       13.41      3.99 o 
  -3   8  10       68.55       81.76      4.93 o 
  -2   8  10       69.16       58.49      4.16 o 
  -1   8  10        9.99        4.46      2.88 o 
   0   8  10       37.05       54.21      3.86 o 
   1   8  10       16.46       17.03      2.91 o 
   2   8  10      150.98      148.08      6.65 o 
   3   8  10        3.46        6.30      3.53 o 
  -4   9  10        0.17        0.00      2.96 o 
  -3   9  10      103.47       94.04      5.42 o 
  -2   9  10       56.18       54.02      4.23 o 
  -1   9  10      163.45      157.32      9.39 o 
   0   9  10        3.59        2.97      2.07 o 
   1   9  10       66.09       70.30      5.73 o 
   2   9  10       10.02        7.08      2.69 o 
   3   9  10        9.02        7.13      3.04 o 
  -3  10  10       48.66       48.34      4.83 o 
  -2  10  10        4.59        3.53      2.18 o 
  -1  10  10        0.57        0.95      1.94 o 
   0  10  10       23.39       21.34      3.14 o 
   1  10  10      163.01      165.95      8.46 o 
   2  10  10        1.90        2.22      2.46 o 
  -3  11  10       64.51       40.87     12.47 o 
  -2  11  10        8.49        6.73      2.57 o 
  -1  11  10      131.73      129.67      6.21 o 
   0  11  10       27.98       19.84      4.14 o 
   1  11  10       51.27       49.55      5.61 o 
   2  11  10        0.00        1.80      2.77 o 
  -2  12  10        5.69        3.39      2.46 o 
  -1  12  10        5.08        5.86      2.90 o 
   0  12  10       84.18      100.40      7.23 o 
   1  12  10        5.56        2.40      3.36 o 
  -1  13  10        0.17        2.33      3.24 o 
   0  13  10       17.04       17.83      4.46 o 
  -5   0  11       53.07       49.74      9.00 o 
  -3   0  11        3.43        1.52      2.12 o 
  -1   0  11     1940.64     1913.41    323.94 o 
   1   0  11      326.93      335.93     31.61 o 
   3   0  11      922.58      880.66     19.50 o 
  -5   1  11       10.22        5.94      3.76 o 
  -4   1  11       12.96       10.35      3.24 o 
  -3   1  11      123.56      123.77      6.61 o 
  -2   1  11       10.72        9.05      1.87 o 
  -1   1  11      399.14      376.42     40.78 o 
   0   1  11      118.00      119.68      7.04 o 
   1   1  11       95.27       99.36      3.94 o 
   2   1  11      251.25      253.82      7.77 o 
   3   1  11      107.61      101.16      5.19 o 
   4   1  11        0.50        0.68      3.25 o 
  -5   2  11        0.40        1.92      4.67 o 
  -4   2  11        2.12        3.20      2.49 o 
  -3   2  11      146.88      144.88      8.70 o 
  -2   2  11        0.04        0.77      1.32 o 
  -1   2  11       33.70       37.76      3.02 o 
   0   2  11       12.12       16.85      1.59 o 
   1   2  11      509.77      479.63     18.38 o 
   2   2  11      236.83      234.45      7.38 o 
   3   2  11      348.29      361.51     11.13 o 
   4   2  11       11.91        7.45      3.05 o 
  -5   3  11       72.19       77.36      7.03 o 
  -4   3  11       11.31        6.68      3.05 o 
  -3   3  11      103.28      121.07      6.79 o 
  -2   3  11      251.30      243.61     28.86 o 
  -1   3  11      451.79      508.51     26.41 o 
   0   3  11      145.17      163.43      4.98 o 
   1   3  11      116.50      112.38      5.71 o 
   2   3  11      124.98      119.51      7.09 o 
   3   3  11      129.76      104.28      6.65 o 
   4   3  11       74.35       76.24      6.17 o 
  -5   4  11        3.15        3.35      3.22 o 
  -4   4  11        9.45        7.16      3.05 o 
  -3   4  11      174.49      155.54      7.86 o 
  -2   4  11       14.72       18.02      5.64 o 
  -1   4  11       12.53       14.29      1.78 o 
   0   4  11       92.69       92.46      6.72 o 
   1   4  11      189.55      194.62      6.31 o 
   2   4  11      110.83       97.00      4.50 o 
   3   4  11      346.12      353.08     12.75 o 
  -4   5  11       82.06       81.52      6.69 o 
  -3   5  11       33.87       24.71      4.13 o 
  -2   5  11        4.56        2.88      2.10 o 
  -1   5  11      105.70      112.62      4.63 o 
   0   5  11      243.65      263.67      5.90 o 
   1   5  11        0.74        2.28      1.50 o 
   2   5  11      105.15      111.10      6.91 o 
   3   5  11        0.99        0.74      2.32 o 
  -4   6  11       19.41       25.49      4.73 o 
  -3   6  11       21.39       17.24      3.78 o 
  -2   6  11      331.57      358.03     14.04 o 
  -1   6  11       79.00       79.37      4.16 o 
   0   6  11        2.74        5.74      1.92 o 
   1   6  11       86.02       89.73      6.04 o 
   2   6  11       85.18       88.81      5.31 o 
   3   6  11      100.16      117.85     11.93 o 
  -4   7  11       10.55       10.05      3.83 o 
  -3   7  11      174.17      163.46      8.63 o 
  -2   7  11        9.24        7.21      2.12 o 
  -1   7  11      818.53      799.15     22.70 o 
   0   7  11      398.68      417.92     13.63 o 
   1   7  11        7.42        6.52      3.73 o 
   2   7  11       96.37       97.13      5.68 o 
   3   7  11       50.03       45.44      4.82 o 
  -4   8  11       31.37       39.80      5.66 o 
  -3   8  11       14.14       13.85      3.73 o 
  -2   8  11       79.40       82.78      4.76 o 
  -1   8  11      345.16      365.28      9.09 o 
   0   8  11      185.90      199.39      6.84 o 
   1   8  11       62.17       62.10      5.52 o 
   2   8  11       26.04       22.33      3.65 o 
   3   8  11       27.85       25.07      4.13 o 
  -3   9  11        2.63        2.75      2.75 o 
  -2   9  11        5.81        5.77      2.40 o 
  -1   9  11        3.77        3.59      2.12 o 
   0   9  11      280.30      289.32      8.48 o 
   1   9  11        1.98        2.65      2.88 o 
   2   9  11      226.87      230.39     12.97 o 
  -3  10  11       44.25       40.45      5.70 o 
  -2  10  11       22.66       14.87      4.53 o 
  -1  10  11       23.12       17.12      3.03 o 
   0  10  11       99.26      106.67      5.70 o 
   1  10  11        0.01        2.66      2.83 o 
   2  10  11        3.46        3.61      3.16 o 
  -3  11  11        0.11        0.00      2.27 o 
  -2  11  11       35.44       31.59      4.02 o 
  -1  11  11       29.58       22.44      3.48 o 
   0  11  11       17.85       17.59      4.14 o 
   1  11  11        0.08        2.85      3.03 o 
  -2  12  11      171.34      183.37     18.16 o 
  -1  12  11        3.16        4.00      2.66 o 
   0  12  11       18.18       20.33      4.51 o 
   1  12  11       42.63       43.32      5.81 o 
  -4   0  12       38.71       27.17      6.65 o 
  -2   0  12       66.05       73.38     14.21 o 
   0   0  12       21.15       17.58      3.90 o 
   2   0  12        5.15        8.61      4.90 o 
  -5   1  12        0.15        2.56      3.55 o 
  -4   1  12        1.50        1.28      2.06 o 
  -3   1  12       82.81       74.30      6.85 o 
  -2   1  12      358.62      380.90     32.84 o 
  -1   1  12        0.98        0.46      0.97 o 
   0   1  12     1752.66     1733.89     76.00 o 
   1   1  12       19.40       22.56      2.46 o 
   2   1  12       71.00       72.49      9.09 o 
   3   1  12        4.00        2.31      2.16 o 
  -4   2  12      360.75      352.00     17.98 o 
  -3   2  12       10.11       10.76      2.97 o 
  -2   2  12       65.23       70.27      7.49 o 
  -1   2  12        5.85        5.50      1.49 o 
   0   2  12       26.86       30.54      2.44 o 
   1   2  12       59.37       51.27      4.14 o 
   2   2  12       64.82       66.73      5.21 o 
   3   2  12        6.54        7.88      2.86 o 
  -4   3  12       68.32       64.32      6.19 o 
  -3   3  12       45.20       47.94      5.00 o 
  -2   3  12        5.67        8.17      2.60 o 
  -1   3  12        0.01        1.17      1.27 o 
   0   3  12      524.04      508.40     18.62 o 
   1   3  12       49.56       53.86      3.85 o 
   2   3  12        4.92        7.27      2.13 o 
   3   3  12       11.08        9.22      2.94 o 
  -4   4  12      123.86      115.04      7.79 o 
  -3   4  12       30.28       22.48      3.91 o 
  -2   4  12        1.51        2.43      2.00 o 
  -1   4  12       12.42       18.29      3.19 o 
   0   4  12        9.41        6.90      1.75 o 
   1   4  12       23.30       23.36      2.47 o 
   2   4  12       29.43       34.13      3.29 o 
   3   4  12       92.12       92.63      5.89 o 
  -4   5  12       39.93       38.40      5.30 o 
  -3   5  12        0.13        0.53      2.32 o 
  -2   5  12      288.70      317.67     17.54 o 
  -1   5  12       56.36       61.60      3.79 o 
   0   5  12      729.68      739.42     22.84 o 
   1   5  12       21.17       20.09      2.45 o 
   2   5  12       94.61       91.96      5.39 o 
   3   5  12      141.04      137.16      7.04 o 
  -4   6  12       75.28       57.23      6.32 o 
  -3   6  12       62.74       59.07     12.49 o 
  -2   6  12        0.18        0.00      2.13 o 
  -1   6  12       92.26       91.74      4.61 o 
   0   6  12       62.36       63.79      5.75 o 
   1   6  12      127.27      133.27      7.25 o 
   2   6  12       21.22       16.43      3.76 o 
   3   6  12        0.02        2.58      2.78 o 
  -4   7  12       16.71       19.29      5.12 o 
  -3   7  12       87.46      105.84      9.34 o 
  -2   7  12       44.82       42.08      4.86 o 
  -1   7  12      104.32      120.35      5.44 o 
   0   7  12      453.75      438.31     14.61 o 
   1   7  12       28.65       30.24      4.51 o 
   2   7  12       15.81       23.70      4.52 o 
   3   7  12      192.41      167.80     13.05 o 
  -3   8  12       11.13        5.54      3.10 o 
  -2   8  12       35.24       33.17      4.62 o 
  -1   8  12       23.55       21.46      3.12 o 
   0   8  12        0.11        0.45      1.83 o 
   1   8  12       25.45       32.81      4.74 o 
   2   8  12       17.48       17.42      4.82 o 
  -3   9  12        1.97        2.31      3.10 o 
  -2   9  12       52.10       40.84      4.03 o 
  -1   9  12      105.44       92.10      6.66 o 
   0   9  12      192.59      171.79      6.87 o 
   1   9  12       14.28        7.83      3.45 o 
   2   9  12       40.33       42.03      5.67 o 
  -3  10  12       27.83       20.31      4.78 o 
  -2  10  12        6.69        5.04      2.57 o 
  -1  10  12       67.63       62.49      5.96 o 
   0  10  12        1.51        1.19      2.24 o 
   1  10  12       15.52       21.12      4.63 o 
  -2  11  12        0.01        0.00      2.16 o 
  -1  11  12        0.01        1.15      2.47 o 
   0  11  12        4.50        7.24      3.38 o 
   1  11  12        0.59        4.50      3.60 o 
  -1  12  12       19.90       12.30      3.53 o 
   0  12  12       20.13       22.36      4.80 o 
  -3   0  13      582.43      630.84     98.69 o 
  -1   0  13      489.97      493.59     74.74 o 
   1   0  13      270.46      283.77     20.56 o 
   3   0  13       31.33       21.35      4.98 o 
  -4   1  13       37.04       32.65      5.09 o 
  -3   1  13       18.73       27.58      7.23 o 
  -2   1  13       30.95       26.41      2.81 o 
  -1   1  13       30.65       31.60      2.62 o 
   0   1  13       61.38       70.95      4.23 o 
   1   1  13      279.06      289.47     12.88 o 
   2   1  13      100.44       79.39      4.79 o 
   3   1  13       34.32       36.94      4.01 o 
  -4   2  13        9.37       10.96      3.00 o 
  -3   2  13      214.40      212.73     17.03 o 
  -2   2  13        0.68        1.38      1.71 o 
  -1   2  13      667.10      700.81     66.87 o 
   0   2  13       46.44       55.63      3.59 o 
   1   2  13      597.45      621.33     27.91 o 
   2   2  13        2.12        0.00      1.72 o 
   3   2  13        0.23        0.50      2.23 o 
  -4   3  13        0.16        0.00      2.64 o 
  -3   3  13        3.89        3.98      2.97 o 
  -2   3  13       50.23       53.04      4.07 o 
  -1   3  13       47.80       51.47      4.55 o 
   0   3  13       18.14       27.19      2.88 o 
   1   3  13      208.84      213.95      7.95 o 
   2   3  13        7.53        6.97      2.11 o 
   3   3  13       84.27       90.27      6.09 o 
  -4   4  13        0.31        1.10      2.90 o 
  -3   4  13      378.11      396.83     30.03 o 
  -2   4  13      102.48       96.49     13.73 o 
  -1   4  13      560.59      561.89     41.59 o 
   0   4  13        0.01        0.00      1.39 o 
   1   4  13      346.78      353.50     11.39 o 
   2   4  13        1.58        3.42      2.32 o 
   3   4  13        0.57        1.08      2.53 o 
  -4   5  13      101.43      105.97     12.03 o 
  -3   5  13       10.16       11.87      3.61 o 
  -2   5  13        3.38       10.04      3.03 o 
  -1   5  13       40.64       33.39      4.12 o 
   0   5  13        0.03        1.61      1.65 o 
   1   5  13      103.63      103.37      8.06 o 
   2   5  13       14.23       10.42      3.83 o 
   3   5  13       20.68       19.05      8.87 o 
  -4   6  13       44.60       48.34      6.07 o 
  -3   6  13      246.15      248.12     11.33 o 
  -2   6  13       49.42       53.58      7.25 o 
  -1   6  13        4.20        5.12      2.55 o 
   0   6  13        4.74        5.23      2.14 o 
   1   6  13      140.90      134.07      7.66 o 
   2   6  13       14.45       12.08      3.60 o 
  -3   7  13        6.96        5.39      3.42 o 
  -2   7  13       19.90       24.21      4.22 o 
  -1   7  13       23.67       29.36      3.39 o 
   0   7  13        2.55        5.06      2.29 o 
   1   7  13       72.16       65.20      5.91 o 
   2   7  13        1.02        3.39      3.24 o 
  -3   8  13        0.64        0.00      2.80 o 
  -2   8  13        0.15        1.79      2.68 o 
  -1   8  13        1.14        0.82      1.97 o 
   0   8  13       10.78        6.64      2.92 o 
   1   8  13        0.02        0.00      2.68 o 
   2   8  13        0.53        0.00      3.22 o 
  -3   9  13       26.09       28.15      5.38 o 
  -2   9  13       78.60       88.04      6.93 o 
  -1   9  13        6.92        5.53      2.64 o 
   0   9  13       30.00       32.67      3.91 o 
   1   9  13        6.35        3.18      2.86 o 
  -2  10  13       23.60       22.99      4.80 o 
  -1  10  13        1.44        0.40      2.10 o 
   0  10  13       30.31       26.67      3.91 o 
   1  10  13        2.50        2.99      3.16 o 
  -1  11  13        2.83        0.43      2.49 o 
   0  11  13       16.66       17.07      4.67 o 
  -4   0  14       10.64        9.49      5.66 o 
  -2   0  14      200.52      198.45     22.77 o 
   0   0  14      576.41      685.06     20.81 o 
   2   0  14      178.34      177.30      9.07 o 
  -4   1  14       11.48        5.87      6.31 o 
  -3   1  14       58.06       53.65      4.49 o 
  -2   1  14       55.64       65.90      7.55 o 
  -1   1  14        8.71        8.90      1.86 o 
   0   1  14      127.38      131.05      6.81 o 
   1   1  14      100.42      100.11      8.90 o 
   2   1  14        1.13        1.69      2.14 o 
   3   1  14       24.03       23.29      3.66 o 
  -4   2  14        0.98        1.91      3.25 o 
  -3   2  14       16.66       16.01      3.09 o 
  -2   2  14      408.82      413.77     34.76 o 
  -1   2  14        5.93        3.43      1.72 o 
   0   2  14      238.65      267.52     10.70 o 
   1   2  14        0.02        0.54      1.91 o 
   2   2  14      375.26      351.19     23.11 o 
  -4   3  14       14.33       17.70      4.11 o 
  -3   3  14        7.80       10.03      2.78 o 
  -2   3  14      127.11      111.62     43.34 o 
  -1   3  14        9.80       13.69      2.63 o 
   0   3  14      136.31      157.84      8.38 o 
   1   3  14      167.69      193.45      8.80 o 
   2   3  14       94.66       80.77      6.53 o 
  -4   4  14        0.36        0.39      3.04 o 
  -3   4  14       28.78       38.25      5.12 o 
  -2   4  14       37.20       37.91      3.88 o 
  -1   4  14        0.26        0.00      2.28 o 
   0   4  14       40.39       38.60      3.51 o 
   1   4  14       21.13       19.58      3.24 o 
   2   4  14      109.10      108.08      6.22 o 
  -3   5  14        8.03        5.08      2.88 o 
  -2   5  14       81.04       98.76      9.95 o 
  -1   5  14       43.95       59.59      5.47 o 
   0   5  14        1.03        0.40      1.99 o 
   1   5  14       38.99       45.28      4.38 o 
   2   5  14        9.11        4.33      3.51 o 
  -3   6  14      262.45      305.63     12.25 o 
  -2   6  14      179.28      189.08     19.57 o 
  -1   6  14      232.42      254.66      9.98 o 
   0   6  14       26.24       15.78      6.33 o 
   1   6  14       25.23       13.85     12.63 o 
   2   6  14       44.27       37.59      5.56 o 
  -3   7  14        0.22        2.31      3.00 o 
  -2   7  14       45.97       45.56      5.43 o 
  -1   7  14      161.93      184.99     12.41 o 
   0   7  14        0.57        1.25      2.13 o 
   1   7  14       79.28       89.88      6.93 o 
   2   7  14        4.32        3.12      3.41 o 
  -3   8  14       80.30       96.59      8.55 o 
  -2   8  14       81.60       75.63      6.68 o 
  -1   8  14        2.99        1.58      2.74 o 
   0   8  14       33.83       28.90      3.75 o 
   1   8  14       14.83       18.77      4.52 o 
  -2   9  14       10.75        9.10      3.68 o 
  -1   9  14        7.77        8.35      3.56 o 
   0   9  14       10.58        8.46      5.84 o 
   1   9  14      130.28      136.02      8.66 o 
  -1  10  14       41.16       31.17      4.23 o 
   0  10  14        0.79        0.00      2.44 o 
  -3   0  15       28.38       14.99      5.81 o 
  -1   0  15      150.04      163.51     14.31 o 
   1   0  15       87.38      103.47      9.61 o 
  -4   1  15       15.02        9.95      3.87 o 
  -3   1  15       52.86       50.40      5.58 o 
  -2   1  15        0.50        0.79      1.90 o 
  -1   1  15      398.43      393.54     25.07 o 
   0   1  15        0.65        2.04      2.44 o 
   1   1  15      125.53      126.81      9.88 o 
   2   1  15        4.25        3.44      2.61 o 
  -3   2  15       13.16       18.97      3.41 o 
  -2   2  15        9.78        6.97      3.06 o 
  -1   2  15        0.05        2.63      1.91 o 
   0   2  15        5.39        5.55      2.67 o 
   1   2  15       31.87       33.79      4.69 o 
   2   2  15       15.30       23.55      3.80 o 
  -3   3  15      132.15      142.21     13.82 o 
  -2   3  15        4.51        8.75      2.69 o 
  -1   3  15      143.64       85.53     63.08 o 
   0   3  15        0.05        0.84      2.39 o 
   1   3  15       18.37       24.15      4.37 o 
   2   3  15       26.15       24.03      4.01 o 
  -3   4  15       17.88       23.24      3.81 o 
  -2   4  15        2.71        5.89      2.47 o 
  -1   4  15       21.00       21.50      3.85 o 
   0   4  15       79.01       92.84      6.11 o 
   1   4  15      111.30      106.19     12.50 o 
   2   4  15       33.17       32.28      8.86 o 
  -3   5  15        0.45        0.00      3.10 o 
  -2   5  15       21.18       22.61      3.49 o 
  -1   5  15      359.69      384.61     17.64 o 
   0   5  15        0.23        1.79      2.28 o 
   1   5  15        0.03        0.82      2.46 o 
   2   5  15       96.75       75.21      7.14 o 
  -3   6  15        1.52        5.73      3.49 o 
  -2   6  15       56.65       44.28      5.51 o 
  -1   6  15        1.18        0.53      2.52 o 
   0   6  15       14.82       19.59      3.82 o 
   1   6  15        5.35        5.45      3.47 o 
  -2   7  15      211.82      227.29     16.54 o 
  -1   7  15      123.44      110.01      9.95 o 
   0   7  15        6.92        6.41      3.42 o 
   1   7  15       30.80       14.46     13.03 o 
  -2   8  15       52.97       67.31     15.86 o 
  -1   8  15       14.13       16.56      4.07 o 
   0   8  15       73.81       84.69      6.78 o 
  -1   9  15       14.41       14.30      4.28 o 
  -2   0  16      295.70      339.08     54.05 o 
   0   0  16      104.13      126.66     10.42 o 
  -3   1  16        0.64        0.52      2.72 o 
  -2   1  16        7.15        4.18      2.26 o 
  -1   1  16        0.12        1.34      1.95 o 
   0   1  16       78.99       73.10      5.88 o 
   1   1  16       10.13        9.46      3.31 o 
  -3   2  16       23.02       21.21      4.99 o 
  -2   2  16       15.76       19.56      3.43 o 
  -1   2  16       19.60       23.40      6.14 o 
   0   2  16       75.60       66.22      5.72 o 
   1   2  16        0.56        1.63      6.04 o 
  -3   3  16       22.27       23.75      4.85 o 
  -2   3  16        0.04        0.00      2.09 o 
  -1   3  16       30.96       29.81      4.48 o 
   0   3  16      292.48      322.58     11.40 o 
   1   3  16        1.23        2.68      2.90 o 
  -3   4  16        1.95        3.49      2.72 o 
  -2   4  16       53.14       63.08      5.22 o 
  -1   4  16       24.26       18.64      4.17 o 
   0   4  16      231.19      246.60     14.78 o 
   1   4  16        0.02        2.88      3.45 o 
  -2   5  16        7.25        5.66      3.40 o 
  -1   5  16        2.81        2.69      2.86 o 
   0   5  16       50.75       52.43      8.19 o 
   1   5  16        0.62        2.35      3.62 o 
  -2   6  16        8.07       11.14      5.21 o 
  -1   6  16        0.19        0.00      2.54 o 
   0   6  16       20.66       15.53      3.86 o 
  -1   7  16       17.06       16.85      4.36 o 
   0   7  16       28.81        9.89     10.05 o 
  -1   0  17       37.20       47.02      7.39 o 
   1   0  17       53.52       59.91      8.97 o 
  -2   1  17        7.68        6.99      2.68 o 
  -1   1  17       21.60       24.88      8.50 o 
   0   1  17        6.05       14.56      3.85 o 
   1   1  17       18.55       24.39      4.75 o 
  -2   2  17        0.93        0.00      2.04 o 
  -1   2  17       63.39       62.59      7.45 o 
   0   2  17        0.74        1.04      2.89 o 
  -2   3  17        0.31        3.57      3.12 o 
  -1   3  17       30.46       29.48      4.63 o 
   0   3  17       31.92       37.68      7.76 o 
  -2   4  17       45.43       53.13      6.15 o 
  -1   4  17        5.69        6.34      5.29 o 
   0   4  17        6.58        6.89      4.58 o 
  -1   5  17        1.53        5.04      3.18 o 
                                                 
